# Supplementary material for: Rapamycin rescues loss of function in blood-brain barrier–interacting Tregs
Source: JCI Insight. 2024 Feb 22;9(7):e167457. doi: 10.1172/jci.insight.167457 (PMC11128200; doi:10.1172/jci.insight.167457)
Supplement: Supplemental data set 1 [file jciinsight-9-167457-s212.txt]

Archive with 1 entries (1 files):
- jciinsight-9-167457-s212.txt.out
