# Supplementary material for: Rapamycin rescues loss of function in blood-brain barrier–interacting Tregs
Source: JCI Insight. 2024 Feb 22;9(7):e167457. doi: 10.1172/jci.insight.167457 (PMC11128200; doi:10.1172/jci.insight.167457)
Supplement: Supporting data values [file jciinsight-9-167457-s213.xlsx]

## Sheet: Fig 1A
1A	CNS
	RFP+GFP+ Foxp3+				RFP+GFP- exFoxp3
onset	5.24	4.42	4.56		5.56	3.89	5.71
peak	12	10.2	13.2	6.54	10.9	7.91	13.4	5.54
chronic	17.4	28.3	18.3	20.5	15.3	21.8	17.9	15.4

## Sheet: Fig 1B
1B	chronic
	RFP+GFP+ Foxp3+				RFP+GFP- exFoxp3
LN	7.02	12.5	11.3	10.1	3.21	6.97	4.32	3.8
Spleen	7.18	8.39	8.17	8.22	5.79	6.41	5.35	4.71
CNS	17.4	28.3	18.3	20.5	15.3	21.8	17.9	15.4

## Sheet: Fig 1C
1C	peak - CNS
%CD25	RFP+GFP+FOXP3+	RFP+GFP-exFOXP3
	88	40
	78.5	28.1
	77	25.8
	79.3	26

## Sheet: Fig 1D
1D	peak - CNS
%GITR	RFP+GFP+FOXP3+	RFP+GFP-exFOXP3
	86	40.1
	76.5	29.3
	81.7	29.8
	82.4	29.4

## Sheet: Fig 1E
1E	peak - CNS
%IFNg	RFP+GFP+FOXP3+	RFP+GFP-exFOXP3
	4.37	54.7
	9.32	64.2
	7.55	63.1
	11.6	72.9

## Sheet: Fig 1F
1F	peak - CNS
%GM-CSF	RFP+GFP+FOXP3+	RFP+GFP-exFOXP3
	1.69	8.65
	7.28	27.2
	3.9	13
	7.19	20.6

## Sheet: Fig 1G
1G	peak - CNS
%IL17	RFP+GFP+FOXP3+	RFP+GFP-exFOXP3
	6.65	8.71
	15.8	28.6
	10.8	13.2
	18	23.9

## Sheet: Fig 1H
1H	chronic - CNS
%CD25	RFP+GFP+FOXP3+	RFP+GFP-exFOXP3
	84	47.2
	85.3	38.6
	87.8	39.3
	88.1	36.7

## Sheet: Fig 1I
1I	Chronic - CNS
%GITR	RFP+GFP+FOXP3+	RFP+GFP-exFOXP3
	81.2	48.1
	70.7	31.8
	67.1	34
	86	37.2

## Sheet: Fig 1J
1J	chronic - CNS
%IFNg	RFP+GFP+FOXP3+	RFP+GFP-exFOXP3
	3.16	39.7
	5.71	52.3
	5.42	54.2
	7.16	65.2

[truncated: 40 more sheets: Fig 1K, Fig 1L, Fig 2B, Fig 2E, Fig 4C, Fig 6A, Fig 6B, Fig 6C, Fig 6D, Fig 6E, Fig 6F, Fig 6G, Fig 6H, Fig 7A, Fig 7C, Fig 7E, Fig 8A, Fig 8B, Fig 8C, Fig S1A …]
